# Supplementary material for: Diagnostic accuracy of combined thoracic and cardiac sonography for the diagnosis of pulmonary embolism: A systematic review and meta-analysis
Source: PLoS One. 2020 Sep 28;15(9):e0235940. doi: 10.1371/journal.pone.0235940 (PMC7521742; doi:10.1371/journal.pone.0235940)
Supplement: S1 Appendix — https://www.crd.york.ac.uk/PROSPERO. ID = CRD42018099925. (TXT) [file pone.0235940.s001.txt]

S1 Appendix. Link to protocol.
https://www.crd.york.ac.uk/PROSPERO. ID=CRD42018099925
